# Supplementary material for: Biomarkers for classification and class prediction of stress in a murine model of chronic subordination stress
Source: PLoS One. 2018 Sep 5;13(9):e0202471. doi: 10.1371/journal.pone.0202471 (PMC6124755; doi:10.1371/journal.pone.0202471)
Supplement: S2 Table — Standard deviation, the proportion of variance explained, and cumulative proportion across all components are shown. (XLS) [file pone.0202471.s002.xls]

## Sheet: Sheet1
PC	Standard deviation	Proportion of Variance	Cumulative Proportion
PC1	3.5722	0.4557	0.4557
PC2	1.9468	0.1353	0.5911
PC3	1.7835	0.1136	0.7047
PC4	1.35743	0.06581	0.77051
PC5	1.26402	0.05706	0.82757
PC6	1.09667	0.04295	0.87052
PC7	1.06385	0.04042	0.91095
PC8	0.86714	0.02685	0.9378
PC9	0.82135	0.02409	0.96189
PC10	0.67427	0.01624	0.97813
PC11	0.52547	0.00986	0.98799
PC12	0.46363	0.00768	0.99567
PC13	0.2232	0.00178	0.99745
PC14	0.1979	0.0014	0.9989
PC15	0.16267	0.00095	0.99979
PC16	0.06294	0.00014	0.99993
PC17	0.02846	3e-05	0.99996
PC18	0.02406	2e-05	0.99998
PC19	0.01705	1e-05	0.99999
PC20	0.01412	1e-05	1
PC21	2.639e-08	0	1
PC22	9.635e-16	0	1
PC23	3.42e-16	0	1
PC24	3.032e-16	0	1
PC25	3.026e-16	0	1
PC26	2.843e-16	0	1
PC27	2.843e-16	0	1
PC28	2.836e-16	0	1
