# Supplementary material for: Biomarkers for classification and class prediction of stress in a murine model of chronic subordination stress
Source: PLoS One. 2018 Sep 5;13(9):e0202471. doi: 10.1371/journal.pone.0202471 (PMC6124755; doi:10.1371/journal.pone.0202471)
Supplement: S3 Table — Colors match the direction of arrows as shown in Fig 1b, blue indicating parameters with positive loading for "Stress" group while red indicates "No Stress" group association. Parameters that are not colored show no association to either group. (XLS) [file pone.0202471.s003.xls]

## Sheet: Sheet1
Number_in_plot	Parameter
1	relative_adrenal_weight_left__mg_per_g
2	relative_adrenal_weight_total_mg_per_g
3	relative_adrenal_weight_right_mg_per_g
4	left_adrenal_weight_g
5	left_adrenal_weight_mg
6	total_adrenal_weight_g
7	total_adrenal_weight_mg
8	right_adrenal_weight_g
9	right_adrenal_weight_mg
10	relative_spleen_weight_mg_per_g
11	CORT_5
12	CORT_0.1
13	CORT_0.5
14	relative_pituitary_weight_mg_per_g
15	spleen_weight_g
16	spleen_weight_mg
17	CORT_0.05
18	CORT_0.005
19	Plasma_CORT_ng_per_ml
20	pituitary_weight_g
21	pituitary_weight_mg
22	CORT_0
23	Bodyweight_gain_g_Day_20_day_1
24	Bodyweight_day_20_g
25	viable_number_of_LN_cells_per_animal
26	thymus_weight_g
27	thymus_weight_mg
28	relative_thymus_weight_mg_per_g
