# Supplementary material for: Biomarkers for classification and class prediction of stress in a murine model of chronic subordination stress
Source: PLoS One. 2018 Sep 5;13(9):e0202471. doi: 10.1371/journal.pone.0202471 (PMC6124755; doi:10.1371/journal.pone.0202471)
Supplement: S4 Table — Actual status is also shown. (XLS) [file pone.0202471.s004.xls]

## Sheet: Supplementary_table_1
Supplementary table 1. Data matrix showing parameters measured in the current study. Measurements (and their units) are indicated.
Status	No	Bodyweight_day_20_g	Bodyweight_gain_g_Day_20_day_1	Plasma_CORT_ng_per_ml	total_adrenal_weight_g	total_adrenal_weight_mg	relative_adrenal_weight_total_mg_per_g	left_adrenal_weight_g	left_adrenal_weight_mg	relative_adrenal_weight_left__mg_per_g	right_adrenal_weight_g	right_adrenal_weight_mg	relative_adrenal_weight_right_mg_per_g	thymus_weight_g	thymus_weight_mg	relative_thymus_weight_mg_per_g	pituitary_weight_g	pituitary_weight_mg	relative_pituitary_weight_mg_per_g	spleen_weight_g	spleen_weight_mg	relative_spleen_weight_mg_per_g	viable_number_of_LN_cells_per_animal	CORT_0	CORT_0.005	CORT_0.05	CORT_0.1	CORT_0.5	CORT_5
SHC	291	26.5	3.3	28.004	0.0035	3.5	0.132075	0.0018	1.8	0.0679245	0.0017	1.7	0.0641509	0.04829	48.29	1.82226	0.0015	1.5	0.0566038	0.0664	66.4	2.50566	16620000	0.57355	0.31585	0.1811	0.15885	0.10495	0.049
SHC	293	24.9	2.7	42.521	0.0034	3.4	0.136546	0.0018	1.8	0.0722892	0.0016	1.6	0.064257	0.0504	50.4	2.0241	0.0012	1.2	0.0481928	0.0627	62.7	2.51807	11760000	0.34625	0.25685	0.07525	-0.0164	-0.00585	0.0227
SHC	294	25	2	39.673	0.0033	3.3	0.132	0.0016	1.6	0.064	0.0017	1.7	0.068	0.05942	59.42	2.3768	0.0013	1.3	0.052	0.0703	70.3	2.812	13650000	0.49515	0.4339	0.13795	0.0664	0.0314	0.0225
SHC	296	23.8	1.6	45.447	0.0034	3.4	0.142857	0.0018	1.8	0.0756303	0.0016	1.6	0.0672269	0.06197	61.97	2.60378	0.0014	1.4	0.0588235	0.0604	60.4	2.53782	13170000	0.3014	0.3266	0.06665	0.02455	0.0285	0.0311
SHC	569	27.1	2.5	23.3213	0.0033	3.3	0.121771	0.0017	1.7	0.0627306	0.0016	1.6	0.0590406	0.05485	54.85	2.02399	0.0018	1.8	0.0664207	0.0619	61.9	2.28413	14900000	0.3738	0.3132	0.1445	0.1056	0.0514	0.032
SHC	570	26.7	2.9	41.8886	0.0031	3.1	0.116105	0.0018	1.8	0.0674157	0.0013	1.3	0.0486891	0.05556	55.56	2.0809	0.0013	1.3	0.0486891	0.0632	63.2	2.36704	23100000	0.1524	0.1567	0.0527	0.0375	0.041	0.0529
SHC	573	26	2.9	29.665	0.0036	3.6	0.138462	0.002	2	0.0769231	0.0016	1.6	0.0615385	0.0513	51.3	1.97308	0.0013	1.3	0.05	0.0618	61.8	2.37692	14600000	0.2305	0.1553	0.0403	0.0807	0.0104	0.0418
SHC	577	24.6	2.2	29.0287	0.0034	3.4	0.138211	0.0017	1.7	0.0691057	0.0017	1.7	0.0691057	0.05748	57.48	2.33659	0.0012	1.2	0.0487805	0.0654	65.4	2.65854	16200000	0.1141	0.0673	0.082	0.0598	0.0311	0.0677
SHC	718	26.5	3.1	33.8157	0.0031	3.1	0.116981	0.0016	1.6	0.0603774	0.0015	1.5	0.0566038	0.05384	53.84	2.0317	0.0015	1.5	0.0566038	0.064	64	2.41509	13300000	0.2513	0.2699	0.1477	0.088	0.0895	0.056
SHC	727	27	2.4	21.187	0.0031	3.1	0.114815	0.0016	1.6	0.0592593	0.0015	1.5	0.0555556	0.04751	47.51	1.75963	0.0012	1.2	0.0444444	0.0757	75.7	2.8037	16500000	0.2676	0.2118	0.13	0.0665	0.071	0.0328
SHC	729	27.4	3.3	33.6178	0.0031	3.1	0.113139	0.0017	1.7	0.0620438	0.0014	1.4	0.0510949	0.0482	48.2	1.75912	0.0015	1.5	0.0547445	0.0976	97.6	3.56204	19300000	0.454	0.3982	0.3308	0.2743	0.2591	0.1687
SHC	732	26.4	2.6	40.704	0.003	3	0.113636	0.0014	1.4	0.0530303	0.0016	1.6	0.0606061	0.04954	49.54	1.87652	0.0016	1.6	0.0606061	0.0687	68.7	2.60227	21900000	0.335	0.315	0.0865	0.1092	0.0997	0.045
SHC	75	25.3	1.6	45.0991	0.003	3	0.118577	0.0016	1.6	0.0632411	0.0014	1.4	0.055336	0.05301	53.01	2.09526	0.0013	1.3	0.0513834	0.069	69	2.72727	16800000	0.561	0.4701	0.3337	0.2741	0.1155	0.1026
SHC	77	27.2	1.7	47.4362	0.0035	3.5	0.128676	0.0019	1.9	0.0698529	0.0016	1.6	0.0588235	0.04902	49.02	1.80221	0.0016	1.6	0.0588235	0.067	67	2.46324	19900000	0.2218	0.1826	0.1012	0.0715	0.0451	0.0478
SHC	79	28.6	5.4	92.0026	0.0037	3.7	0.129371	0.002	2	0.0699301	0.0017	1.7	0.0594406	0.06696	66.96	2.34126	0.0018	1.8	0.0629371	0.0926	92.6	3.23776	28000000	0.4801	0.5194	0.3601	0.1744	0.1474	0.1381
SHC	81	25	2	51.3687	0.003	3	0.12	0.0016	1.6	0.064	0.0014	1.4	0.056	0.04968	49.68	1.9872	0.0012	1.2	0.048	0.06	60	2.4	18000000	0.2741	0.3302	0.1553	0.0616	0.0764	0.0741
SHC	83	28.9	3.1	49.575	0.0037	3.7	0.128028	0.002	2	0.0692042	0.0017	1.7	0.0588235	0.054	54	1.86851	0.0019	1.9	0.0657439	0.0943	94.3	3.26298	11200000	0.5045	0.3786	0.2488	0.1503	0.1214	0.1056
SHC	1	25.3	3.2	30.091	0.0032	3.2	0.126482	0.0017	1.7	0.0671937	0.0015	1.5	0.0592885	0.05776	57.76	2.283	0.0013	1.3	0.0513834	0.06401	64.01	2.53004	6660000	0.5139	0.46445	0.1969	0.02825	-0.006	0.01965
SHC	3	26.8	3	31.4	0.0032	3.2	0.119403	0.0017	1.7	0.0634328	0.0015	1.5	0.0559701	0.05653	56.53	2.10933	0.0018	1.8	0.0671642	0.0651	65.1	2.4291	9840000	0.2553	0.26	0.07215	0.0427	0.01465	0.03315
SHC	5	22.7	2.7	28.767	0.0031	3.1	0.136564	0.0017	1.7	0.0748899	0.0014	1.4	0.061674	0.04904	49.04	2.16035	0.0014	1.4	0.061674	0.0525	52.5	2.31278	7740000	0.3348	0.2662	0.04135	0.01005	-0.02075	-0.00655
SHC	7	25.3	2	28.842	0.0032	3.2	0.126482	0.0017	1.7	0.0671937	0.0015	1.5	0.0592885	0.05498	54.98	2.17312	0.0014	1.4	0.055336	0.0647	64.7	2.55731	13920000	0.195	0.17825	0.0519	0.02265	0.00635	0.02415
SHC	17	23.7	2.4	43.7935	0.0033	3.3	0.139241	0.0017	1.7	0.07173	0.0016	1.6	0.0675105	0.0488	48.8	2.05907	0.0013	1.3	0.0548523	0.0594	59.4	2.50633	10140000	0.2024	0.1984	0.02835	0.02445	-0.00175	0.0229
SHC	19	25	2.2	46.4797	0.0032	3.2	0.128	0.0017	1.7	0.068	0.0015	1.5	0.06	0.0556	55.6	2.224	0.0015	1.5	0.06	0.0628	62.8	2.512	11280000	0.26375	0.20615	0.0397	-0.0017	-0.00965	0.0251
SHC	21	25.1	3.4	47.6907	0.0032	3.2	0.12749	0.0017	1.7	0.0677291	0.0015	1.5	0.059761	0.05066	50.66	2.01833	0.0015	1.5	0.059761	0.0641	64.1	2.55378	17100000	0.4286	0.44815	0.121	0.06525	0.0127	0.02975
SHC	23	26.6	3.8	41.3708	0.0036	3.6	0.135338	0.0018	1.8	0.0676692	0.0018	1.8	0.0676692	0.05695	56.95	2.14098	0.0015	1.5	0.056391	0.0896	89.6	3.36842	8880000	0.34845	0.29145	0.1039	0.03125	0.02945	0.0476
SHC	25	24.5	3.2	130.62	0.0029	2.9	0.118367	0.0016	1.6	0.0653061	0.0013	1.3	0.0530612	0.05912	59.12	2.41306	0.0014	1.4	0.0571429	0.0692	69.2	2.82449	10770000	0.14185	0.2203	0.03985	0.02895	0.002	0.00755
SHC	27	27.9	6.6	39.4163	0.0034	3.4	0.121864	0.0017	1.7	0.0609319	0.0017	1.7	0.0609319	0.05011	50.11	1.79606	0.0015	1.5	0.0537634	0.0856	85.6	3.0681	13860000	0.23195	0.29775	0.0956	0.0337	0.02635	0.0261
SHC	29	27.7	3.6	108.57	0.0035	3.5	0.126354	0.0018	1.8	0.0649819	0.0017	1.7	0.0613718	0.05089	50.89	1.83718	0.0015	1.5	0.0541516	0.0693	69.3	2.50181	22440000	0.19105	0.32065	0.09165	-0.00295	-0.0219	0.01445
SHC	31	27.4	3	44.294	0.0031	3.1	0.113139	0.0017	1.7	0.0620438	0.0014	1.4	0.0510949	0.04478	44.78	1.63431	0.0016	1.6	0.0583942	0.0888	88.8	3.24088	14610000	0.24525	0.11325	0.0054	0.0248	0.01685	0.01405
CSC	32	27	4.9	88.7454	0.0039	3.9	0.144444	0.0021	2.1	0.0777778	0.0018	1.8	0.0666667	0.06682	66.82	2.47481	0.0017	1.7	0.062963	0.092	92	3.40741	4975000	0.4816	0.4467	0.2561	0.148	0.0847	0.15425
CSC	292	26	3.5	108.832	0.0036	3.6	0.138462	0.0019	1.9	0.0730769	0.0017	1.7	0.0653846	0.03968	39.68	1.52615	0.0015	1.5	0.0576923	0.1051	105.1	4.04231	13680000	0.22355	0.2606	0.31045	0.2941	0.20965	0.2241
CSC	295	25.5	2.9	35.873	0.0037	3.7	0.145098	0.002	2	0.0784314	0.0017	1.7	0.0666667	0.03729	37.29	1.46235	0.0017	1.7	0.0666667	0.0796	79.6	3.12157	10290000	0.506	0.52725	0.2895	0.24345	0.17095	0.0999
CSC	297	26.1	3.2	77.383	0.0038	3.8	0.145594	0.0019	1.9	0.0727969	0.0019	1.9	0.0727969	0.0361	36.1	1.38314	0.0018	1.8	0.0689655	0.1278	127.8	4.89655	9810000	0.3817	0.5301	0.56305	0.621	0.57255	0.4956
CSC	298	25.4	2.8	66.958	0.0035	3.5	0.137795	0.0019	1.9	0.0748031	0.0016	1.6	0.0629921	0.03875	38.75	1.52559	0.0017	1.7	0.0669291	0.0933	93.3	3.67323	12120000	0.46325	0.3948	0.35725	0.40105	0.2495	0.25455
CSC	572	26	4	414.253	0.0042	4.2	0.161538	0.0021	2.1	0.0807692	0.0021	2.1	0.0807692	0.0537	53.7	2.06538	0.0019	1.9	0.0730769	0.0732	73.2	2.81538	13700000	0.3847	0.3756	0.2892	0.2591	0.172	0.1885
CSC	575	25.7	2.1	37.5115	0.0036	3.6	0.140078	0.0018	1.8	0.0700389	0.0018	1.8	0.0700389	0.034	34	1.32296	0.0017	1.7	0.0661479	0.0722	72.2	2.80934	15000000	0.2808	0.2429	0.1539	0.0996	0.0586	0.0956
CSC	580	27.5	4	55.9094	0.0041	4.1	0.149091	0.0021	2.1	0.0763636	0.002	2	0.0727273	0.05338	53.38	1.94109	0.002	2	0.0727273	0.0964	96.4	3.50545	18700000	0.286	0.3193	0.2558	0.0862	0.163	0.0507
CSC	583	26.3	3.5	39.5928	0.0039	3.9	0.148289	0.0021	2.1	0.0798479	0.0018	1.8	0.0684411	0.05013	50.13	1.90608	0.0017	1.7	0.0646388	0.0877	87.7	3.3346	11300000	0.2571	0.2735	0.1333	0.009	0.0512	0.0556
CSC	728	27	3	47.0697	0.004	4	0.148148	0.0024	2.4	0.0888889	0.0016	1.6	0.0592593	0.0505	50.5	1.87037	0.0013	1.3	0.0481481	0.0657	65.7	2.43333	12300000	0.418	0.4937	0.2802	0.1722	0.1313	0.0751
CSC	735	26.5	3	39.9199	0.0036	3.6	0.135849	0.002	2	0.0754717	0.0016	1.6	0.0603774	0.0545	54.5	2.0566	0.0014	1.4	0.0528302	0.0784	78.4	2.95849	19500000	0.475	0.4023	0.1946	0.185	0.1254	0.073
CSC	731	26	2.7	30.4615	0.0042	4.2	0.161538	0.0024	2.4	0.0923077	0.0018	1.8	0.0692308	0.04616	46.16	1.77538	0.0013	1.3	0.05	0.086	86	3.30769	16900000	0.4898	0.1936	0.2116	0.1751	0.1509	0.1304
CSC	734	27.6	3.9	51.935	0.0033	3.3	0.119565	0.0019	1.9	0.0688406	0.0014	1.4	0.0507246	0.05509	55.09	1.99601	0.0015	1.5	0.0543478	0.071	71	2.57246	15600000	0.3234	0.2921	0.1086	0.0901	0.1109	0.0681
CSC	74	26	1.4	46.261	0.004	4	0.153846	0.0022	2.2	0.0846154	0.0018	1.8	0.0692308	0.06307	63.07	2.42577	0.0017	1.7	0.0653846	0.0842	84.2	3.23846	7900000	0.369	0.4	0.2892	0.214	0.1967	0.2225
CSC	76	26	1.4	76.1193	0.004	4	0.153846	0.002	2	0.0769231	0.002	2	0.0769231	0.03784	37.84	1.45538	0.0016	1.6	0.0615385	0.061	61	2.34615	12100000	0.3961	0.3788	0.2519	0.164	0.0858	0.0936
CSC	78	27.8	2.7	63.6267	0.0041	4.1	0.147482	0.0021	2.1	0.0755396	0.002	2	0.0719424	0.05643	56.43	2.02986	0.0017	1.7	0.0611511	0.0802	80.2	2.88489	22000000	0.3936	0.3743	0.2522	0.1846	0.1446	0.0837
CSC	80	26	2.8	57.0971	0.0039	3.9	0.15	0.0021	2.1	0.0807692	0.0018	1.8	0.0692308	0.03833	38.33	1.47423	0.0016	1.6	0.0615385	0.0958	95.8	3.68462	15800000	0.4443	0.3563	0.3094	0.308	0.2109	0.1384
CSC	2	23.2	0.2	86.116	0.0035	3.5	0.150862	0.0019	1.9	0.0818966	0.0016	1.6	0.0689655	0.045	45	1.93966	0.0014	1.4	0.0603448	0.0761	76.1	3.28017	13740000	0.2802	0.35855	0.14595	0.0702	0.04995	0.0436
CSC	4	25.7	4.1	62.107	0.0038	3.8	0.14786	0.002	2	0.077821	0.0018	1.8	0.0700389	0.05042	50.42	1.96187	0.0018	1.8	0.0700389	0.0782	78.2	3.0428	7230000	0.4113	0.32695	0.11995	0.0559	0.007	0.0328
CSC	6	27.3	4.5	61.818	0.0042	4.2	0.153846	0.0022	2.2	0.0805861	0.002	2	0.0732601	0.04607	46.07	1.68755	0.0018	1.8	0.0659341	0.082	82	3.00366	10290000	0.3952	0.3328	0.1624	0.1234	0.0671	0.07685
CSC	8	24.5	2.6	40.621	0.0035	3.5	0.142857	0.0019	1.9	0.077551	0.0016	1.6	0.0653061	0.06191	61.91	2.52694	0.0013	1.3	0.0530612	0.0812	81.2	3.31429	12270000	0.21765	0.25235	0.07125	0.0135	0.0226	0.0411
CSC	18	24	2.5	39.1602	0.0038	3.8	0.158333	0.0021	2.1	0.0875	0.0017	1.7	0.0708333	0.03887	38.87	1.61958	0.0016	1.6	0.0666667	0.0623	62.3	2.59583	6990000	0.2762	0.3158	0.1645	0.1079	0.05815	0.07285
CSC	20	23	1.1	48.3532	0.0041	4.1	0.178261	0.0021	2.1	0.0913043	0.002	2	0.0869565	0.0224	22.4	0.973913	0.0015	1.5	0.0652174	0.0843	84.3	3.66522	9090000	0.28835	0.40325	0.4644	0.539	0.4017	0.36995
CSC	22	23.7	0.8	75.1642	0.0038	3.8	0.160338	0.002	2	0.0843882	0.0018	1.8	0.0759494	0.02402	24.02	1.0135	0.0016	1.6	0.0675105	0.098	98	4.13502	7860000	0.4112	0.44175	0.3654	0.27715	0.16695	0.22135
CSC	24	26.4	5.4	69.5948	0.004	4	0.151515	0.0022	2.2	0.0833333	0.0018	1.8	0.0681818	0.0409	40.9	1.54924	0.0017	1.7	0.0643939	0.1214	121.4	4.59848	6420000	0.4624	0.5257	0.33035	0.2585	0.24185	0.1976
CSC	26	25	1.6	41.2168	0.0035	3.5	0.14	0.002	2	0.08	0.0015	1.5	0.06	0.04017	40.17	1.6068	0.0015	1.5	0.06	0.0689	68.9	2.756	6690000	0.27955	0.35455	0.13145	0.0608	0.0502	0.07155
CSC	28	25.1	1.5	48.6076	0.0044	4.4	0.175299	0.0024	2.4	0.0956175	0.002	2	0.0796813	0.02761	27.61	1.1	0.0016	1.6	0.063745	0.1173	117.3	4.67331	7440000	0.34655	0.3822	0.177	0.14415	0.10855	0.12175
CSC	30	23.9	1.4	37.7936	0.0042	4.2	0.175732	0.0022	2.2	0.0920502	0.002	2	0.083682	0.01807	18.07	0.756067	0.0015	1.5	0.0627615	0.1008	100.8	4.21757	6120000	0.2748	0.3401	0.2137	0.18425	0.14275	0.172

## Sheet: Supplementary_table_4
No	relative_thymus_weight_mg_per_g	left_adrenal_weight_mg	Actual_status	Predicted_tsp	Predicted_svm
33	2.11963	1.9	No_Stress	No_Stress	Stress
35	1.9855	1.9	No_Stress	No_Stress	Stress
37	1.83164	1.7	No_Stress	No_Stress	No_Stress
39	1.78556	1.6	No_Stress	No_Stress	No_Stress
41	2.04432	1.9	No_Stress	No_Stress	Stress
43	1.91364	1.7	No_Stress	No_Stress	No_Stress
45	2.06292	1.6	No_Stress	No_Stress	No_Stress
47	1.98798	1.7	No_Stress	No_Stress	No_Stress
49	2.09683	1.9	No_Stress	No_Stress	Stress
51	1.95018	2.2	No_Stress	Stress	Stress
53	2.1016	1.6	No_Stress	No_Stress	No_Stress
55	2.23247	1.9	No_Stress	No_Stress	No_Stress
57	1.85116	1.4	No_Stress	No_Stress	No_Stress
67	1.81103	1.6	No_Stress	No_Stress	No_Stress
69	2.38223	1.4	No_Stress	No_Stress	No_Stress
71	2.6459	1.6	No_Stress	No_Stress	No_Stress
73	2.25968	1.7	No_Stress	No_Stress	No_Stress
93	1.98101	1.6	No_Stress	No_Stress	No_Stress
95	1.77634	1.4	No_Stress	No_Stress	No_Stress
34	1.77196	2.1	Stress	Stress	Stress
36	2.02339	2.1	Stress	Stress	Stress
38	1.45076	1.8	Stress	Stress	Stress
40	1.57804	2.3	Stress	Stress	Stress
42	1.79119	2.2	Stress	Stress	Stress
44	1.78586	2	Stress	Stress	Stress
46	2.04511	2	Stress	No_Stress	Stress
48	1.81543	2	Stress	Stress	Stress
50	1.34353	2	Stress	Stress	Stress
52	1.35377	2.1	Stress	Stress	Stress
54	1.205	1.9	Stress	Stress	Stress
56	1.47132	2.4	Stress	Stress	Stress
66	1.65859	2.2	Stress	Stress	Stress
68	1.4072	1.7	Stress	Stress	Stress
70	1.03043	2.2	Stress	Stress	Stress
72	1.62222	2.1	Stress	Stress	Stress
90	1.69242	2.2	Stress	Stress	Stress
92	2.15753	1.7	Stress	No_Stress	No_Stress
